# Supplementary material for: Urban Bird Community Assembly Mechanisms and Driving Factors in University Campuses in Nanjing, China
Source: Animals (Basel). 2023 Feb 15;13(4):673. doi: 10.3390/ani13040673 (PMC9952131; doi:10.3390/ani13040673)
Supplement: Supplementary file 1 [file animals-13-00673-s001.zip]

Archive with 1 entries (1 files):
- animals-2129567-supplementary.pdf
